# Supplementary material for: Estimation of aboveground and belowground carbon stocks in urban freshwater wetlands of Sri Lanka
Source: Carbon Balance Manag. 2020 Sep 2;15:17. doi: 10.1186/s13021-020-00152-5 (PMC7469107; doi:10.1186/s13021-020-00152-5)
Supplement: Supplementary file 1 — Additional file 1. Primary data collected from Kolonnawa wetland. This database contains data that were used in the study entitled “Estimation of aboveground and belowground carbon stocks in urban freshwater wetlands of Sri Lanka” The database particularly contains data obtained from Kolonnawa wetland which is one of the study sites included in the study. Each sheet contains data belonging to 7 fields: Local name of the species (Sinhalese name), scientific name, species ID (as assigned by the authors), wood density, height, diameter at breast height (DBH) and biomass of the tree. Wood density values used for calculating biomass were obtained mainly from [43] and [44]. [file 13021_2020_152_MOESM1_ESM.xlsx]

## Sheet: Sheet1
	This database contains data that were used in the study - Estimation of Aboveground and Belowground Carbon Stocks in Urban Freshwater Wetlands of Sri Lanka.
	This database particularly contains data obtained from the Kolonnawa wetalnd which is one of the study sites included in the study.
	The data represent primary data collected for the aforemntioned study by the authors. (with the exception of wood density)
	Each datasheet contains primary data of each plot. Stratum 1 comprised 7 plots, stratum 2 comprised 14 plots and stratum 3 comprised of 7 plots
	Plots classified under stratum 1 are numbered from 1.1 to 1.7
	Plots classified under stratum 2 are numbered from 2.1 to 2.14
	Plots classified under stratum 3 are numbered from 3.1 to 3.7
	Each sheet contains data belonging to 7 fields: Local name of the species (Sinhalese name), scientific name, species ID (as assigned by the authors), wood denisty, height, diameter at breast height (DBH) and biomass of the tree
	Wood density values used for calculating biomass were obtained mainly from Zanne et al. (2009) and Reyes et al. (1992)
	Please note that some species contain blank cells and this is due to the particular nature of the allometric equation which was used in calculating the biomass of the respective species.
	(i.e., the authors only recorded parameters which were inlcuded in the corresponding allometric equation)
	Dayathilake, D.D.T.L
	B.Sc. Environment Science (special degree)
	Department of Zoology and Environment Sciences, University of Colombo, Sri Lanka
	Address: 451, Pulluhena, Pamunugama, Sri Lanka
	Email: lushanyadayathilake@gmail.com, Mobile: (+94)713039648
	Lokupitiya, E
	Senior lecturer, Faculty of Science, University of Colombo, Sri Lanka
	(Ph.D. Graduate Degree Program in Ecology, Colorado State University, USA)
	Address: University of Colombo, PO Box 1490, Colombo 03, Sri Lanka
	Email: erandi@sci.cmb.ac.lk, Mobile: (+94)715990452
	Wijeratne V.P.I.S.
	Lecturer, Department of Geography, University of Colombo, Sri Lanka
	Address: University of Colombo, PO Box 1490, Colombo 03, Sri Lanka
	Email: wijeratnesandamali@yahoo.com, Mobile: (+94) 716969353

## Sheet: 1.1
Kolonnawa_Stratum 1.1
Number	Local name	Scientific name	ID	Wood Density (g/cm3)	Height(m)	DBH (cm)	Biomass (kg)
1	Wel atha	Annona glabra	AG	0.51		19.1083	73.529
2	Wel atha	Annona glabra	AG	0.51		17.1975	57.8651
3	Wel atha	Annona glabra	AG	0.51		6.36943	6.03607
4	Wel atha	Annona glabra	AG	0.51		10.5096	18.722
5	Wel atha	Annona glabra	AG	0.51		9.23567	13.8391
6	Wel atha	Annona glabra	AG	0.51		11.1465	21.2584
7	Wel atha	Annona glabra	AG	0.51		5.09554	3.59164
8	Wel atha	Annona glabra	AG	0.51		11.7834	24.4487
9	Wel atha	Annona glabra	AG	0.51		21.6561	98.4432
10	Wel atha	Annona glabra	AG	0.51		12.1019	25.8931
11	Wel atha	Annona glabra	AG	0.51		7.32484	8.15466
12	Wel atha	Annona glabra	AG	0.51		11.7834	24.4487
13	Wel atha	Annona glabra	AG	0.51		15.2866	44.2775
14	Wel atha	Annona glabra	AG	0.51		11.1465	21.2584
15	Wel atha	Annona glabra	AG	0.51		17.5159	60.1986
16	Wel atha	Annona glabra	AG	0.51		18.1529	65.8463
17	Wel atha	Annona glabra	AG	0.51		23.5669	119.27
18	Wel atha	Annona glabra	AG	0.51		14.9682	42.3174
19	Wel atha	Annona glabra	AG	0.51		19.7452	78.9172
20	Wel atha	Annona glabra	AG	0.51		21.9745	101.583
21	Wel atha	Annona glabra	AG	0.51		21.6561	98.4432
22	Wel atha	Annona glabra	AG	0.51		22.293	104.778
23	Wel atha	Annona glabra	AG	0.51		22.6115	108.028
						Total Biomass (kg)	1221.15

## Sheet: 1.2
Kolonnawa_Stratum 1.2
Total Biomass (kg)	Local name	Scientific name	ID	Wood Density (g/cm3)	Height(m)	DBH (cm)	Biomass (kg)
1	Ma-dan	Syzygium cumini	SC2	0.7		5.09554	9.49589
2	Wel atha	Annona glabra	AG	0.51		5.41401	4.09307
3	Wel atha	Annona glabra	AG	0.51		16.242	50.4591
4	Wel atha	Annona glabra	AG	0.51		7.32484	8.15466
5	Wel atha	Annona glabra	AG	0.51		5.09554	3.59164
6	Ma-dan	Syzygium cumini	SC2	0.7	7.33	5.09554	9.49589
7	Ma-dan	Syzygium cumini	SC2	0.7	6.31	6.05096	11.5786
8	Ma-dan	Syzygium cumini	SC2	0.7	7.18	7.00637	17.0174
9	Ma-dan	Syzygium cumini	SC2	0.7	6.4	6.6879	14.0316
10	Ma-dan	Syzygium cumini	SC2	0.7	5.54	5.41401	8.11013
11	Wel atha	Annona glabra	AG	0.51		5.09554	3.59164
12	Wel atha	Annona glabra	AG	0.51		17.5159	60.1986
13	Wel atha	Annona glabra	AG	0.51		5.09554	3.59164
14	Wel atha	Annona glabra	AG	0.51		21.3376	94.3434
15	Wel atha	Annona glabra	AG	0.51		21.9745	101.583
16	Wel atha	Annona glabra	AG	0.51		16.879	55.5833
17	Wel atha	Annona glabra	AG	0.51		7.00637	7.40861
18	Wel atha	Annona glabra	AG	0.51		17.8344	62.5842
19	Wel atha	Annona glabra	AG	0.51		8.9172	12.8289
20	Wel atha	Annona glabra	AG	0.51		21.9745	101.583
21	Wel atha	Annona glabra	AG	0.51		8.28025	10.9367
22	Wel atha	Annona glabra	AG	0.51		9.87261	16.3653
23	Wel atha	Annona glabra	AG	0.51		10.828	19.9675
24	Wel atha	Annona glabra	AG	0.51		10.828	19.9675
25	Wel atha	Annona glabra	AG	0.51		7.00637	7.40861
26	Wel atha	Annona glabra	AG	0.51		10.828	19.9675
27	Wel atha	Annona glabra	AG	0.51		6.05096	5.40857
28	Wel atha	Annona glabra	AG	0.51		10.1911	17.5214
29	Wel atha	Annona glabra	AG	0.51		15.2866	44.2775
30	Wel atha	Annona glabra	AG	0.51		8.28025	10.9367
31	Wel atha	Annona glabra	AG	0.51		8.59873	11.8616
32	Wel atha	Annona glabra	AG	0.51		5.09554	3.59164
33	Wel atha	Annona glabra	AG	0.51		20.7006	88.377
34	Wel atha	Annona glabra	AG	0.51		23.2484	114.698
35	Wel atha	Annona glabra	AG	0.51		7.00637	7.40861
36	Wel atha	Annona glabra	AG	0.51		16.242	50.4591
37	Wel atha	Annona glabra	AG	0.51		11.1465	21.2584
38	Wel atha	Annona glabra	AG	0.51		5.41401	4.09307
39	Wel atha	Annona glabra	AG	0.51		15.2866	44.2775
40	Wel atha	Annona glabra	AG	0.51		6.6879	6.70258
41	Wel atha	Annona glabra	AG	0.51		7.00637	7.40861
42	Wel atha	Annona glabra	AG	0.51		5.09554	3.59164
43	Wel atha	Annona glabra	AG	0.51		6.6879	6.70258
44	Wel atha	Annona glabra	AG	0.51		6.05096	5.40857
45	Wel atha	Annona glabra	AG	0.51		11.1465	21.2584
46	Wel atha	Annona glabra	AG	0.51		5.41401	4.09307
47	Wel atha	Annona glabra	AG	0.51		10.5096	18.722
48	Wel atha	Annona glabra	AG	0.51		8.59873	11.8616
49	Wel atha	Annona glabra	AG	0.51		6.6879	6.70258
50	Wel atha	Annona glabra	AG	0.51		12.7389	28.9229
51	Wel atha	Annona glabra	AG	0.51		6.6879	6.70258
52	Wel atha	Annona glabra	AG	0.51		8.59873	11.8616
53	Wel atha	Annona glabra	AG	0.51		7.96178	10.0538
54	Wel atha	Annona glabra	AG	0.51		5.09554	3.59164
55	Wel atha	Annona glabra	AG	0.51		8.28025	10.9367
56	Wel atha	Annona glabra	AG	0.51		5.41401	4.09307
57	Wel atha	Annona glabra	AG	0.51		10.1911	17.5214
58	Wel atha	Annona glabra	AG	0.51		12.1019	25.8931
59	Wel atha	Annona glabra	AG	0.51		5.09554	3.59164
60	Wel atha	Annona glabra	AG	0.51		5.73248	4.63166
61	Wel atha	Annona glabra	AG	0.51		5.09554	3.59164
62	Wel atha	Annona glabra	AG	0.51		8.9172	12.8289
63	Wel atha	Annona glabra	AG	0.51		7.64331	8.94122
64	Wel atha	Annona glabra	AG	0.51		6.36943	6.03607
65	Wel atha	Annona glabra	AG	0.51		7.64331	8.94122
66	Wel atha	Annona glabra	AG	0.51		7.64331	8.94122
67	Wel atha	Annona glabra	AG	0.51		7.32484	8.15466
68	Wel atha	Annona glabra	AG	0.51		5.41401	4.09307
69	Wel atha	Annona glabra	AG	0.51		6.36943	6.03607
70	Wel atha	Annona glabra	AG	0.51		7.32484	8.15466
71	Wel atha	Annona glabra	AG	0.51		6.36943	6.03607
72	Wel atha	Annona glabra	AG	0.51		9.55414	15.2535
						Total Biomass (kg)	1475.37

## Sheet: 1.3
Kolonnawa_Stratum 1.3
Number	Local name	Scientific name	ID	Wood Density (g/cm3)	Height(m)	DBH (cm)	Biomass (kg)
1	Wel atha	Annona glabra	AG	0.51		5.73248	4.63166
2	Wel atha	Annona glabra	AG	0.51		5.09554	3.59164
3	Wel atha	Annona glabra	AG	0.51		6.6879	6.70258
4	Wel atha	Annona glabra	AG	0.51		19.1083	73.529
5	Wel atha	Annona glabra	AG	0.51		8.59873	11.8616
6	Wel atha	Annona glabra	AG	0.51		5.73248	4.63166
7	Wel atha	Annona glabra	AG	0.51		7.96178	10.0538
8	Wel atha	Annona glabra	AG	0.51		5.09554	3.59164
9	Wel atha	Annona glabra	AG	0.51		5.41401	4.09307
10	Wel atha	Annona glabra	AG	0.51		5.73248	4.63166
11	Wel atha	Annona glabra	AG	0.51		7.00637	7.40861
12	Wel atha	Annona glabra	AG	0.51		5.41401	4.09307
13	Wel atha	Annona glabra	AG	0.51		5.41401	4.09307
14	Wel atha	Annona glabra	AG	0.51		6.05096	5.40857
15	Wel atha	Annona glabra	AG	0.51		5.73248	4.63166
16	Wel atha	Annona glabra	AG	0.51		5.09554	3.59164
17	Wel atha	Annona glabra	AG	0.51		6.05096	5.40857
18	Wel atha	Annona glabra	AG	0.51		5.73248	4.63166
19	Wel atha	Annona glabra	AG	0.51		7.64331	8.94122
20	Wel atha	Annona glabra	AG	0.51		6.05096	5.40857
21	Wel atha	Annona glabra	AG	0.51		7.64331	8.94122
22	Wel atha	Annona glabra	AG	0.51		8.28025	10.9367
23	Wel atha	Annona glabra	AG	0.51		7.32484	8.15466
24	Wel atha	Annona glabra	AG	0.51		6.6879	6.70258
25	Wel atha	Annona glabra	AG	0.51		5.73248	4.63166
26	Wel atha	Annona glabra	AG	0.51		5.73248	4.63166
27	Wel atha	Annona glabra	AG	0.51		5.41401	4.09307
28	Wel atha	Annona glabra	AG	0.51		5.73248	4.63166
29	Wel atha	Annona glabra	AG	0.51		6.6879	6.70258
30	Wel atha	Annona glabra	AG	0.51		5.41401	4.09307
31	Wel atha	Annona glabra	AG	0.51		6.6879	6.70258
32	Wel atha	Annona glabra	AG	0.51		5.41401	4.09307
33	Wel atha	Annona glabra	AG	0.51		7.00637	7.40861
34	Wel atha	Annona glabra	AG	0.51		12.7389	28.9229
35	Wel atha	Annona glabra	AG	0.51		8.9172	12.8289
36	Wel atha	Annona glabra	AG	0.51		5.09554	3.59164
37	Wel atha	Annona glabra	AG	0.51		15.6051	46.2876
38	Wel atha	Annona glabra	AG	0.51		5.41401	4.09307
39	Wel atha	Annona glabra	AG	0.51		12.7389	28.9229
40	Wel atha	Annona glabra	AG	0.51		5.41401	4.09307
41	Wel atha	Annona glabra	AG	0.51		5.41401	4.09307
42	Wel atha	Annona glabra	AG	0.51		7.64331	8.94122
43	Wel atha	Annona glabra	AG	0.51		5.41401	4.09307
44	Wel atha	Annona glabra	AG	0.51		6.05096	5.40857
45	Wel atha	Annona glabra	AG	0.51		5.09554	3.59164
46	Wel atha	Annona glabra	AG	0.51		7.96178	10.0538
47	Wel atha	Annona glabra	AG	0.51		5.41401	4.09307
48	Wel atha	Annona glabra	AG	0.51		6.36943	6.03607
49	Wel atha	Annona glabra	AG	0.51		5.41401	4.09307
50	Wel atha	Annona glabra	AG	0.51		5.73248	4.63166
51	Wel atha	Annona glabra	AG	0.51		5.73248	4.63166
52	Wel atha	Annona glabra	AG	0.51		5.41401	4.09307
53	Wel atha	Annona glabra	AG	0.51		5.41401	4.09307
54	Wel atha	Annona glabra	AG	0.51		5.73248	4.63166
55	Wel atha	Annona glabra	AG	0.51		5.09554	3.59164
56	Wel atha	Annona glabra	AG	0.51		5.41401	4.09307
57	Wel atha	Annona glabra	AG	0.51		6.05096	5.40857
58	Wel atha	Annona glabra	AG	0.51		20.3822	85.4757
59	Wel atha	Annona glabra	AG	0.51		6.6879	6.70258
60	Wel atha	Annona glabra	AG	0.51		5.41401	4.09307
61	Wel atha	Annona glabra	AG	0.51		6.6879	6.70258
62	Wel atha	Annona glabra	AG	0.51		5.73248	4.63166
63	Wel atha	Annona glabra	AG	0.51		6.05096	5.40857
64	Wel atha	Annona glabra	AG	0.51		5.09554	3.59164
65	Wel atha	Annona glabra	AG	0.51		11.1465	21.2584
66	Wel atha	Annona glabra	AG	0.51		5.41401	4.09307
67	Wel atha	Annona glabra	AG	0.51		5.09554	3.59164
68	Wel atha	Annona glabra	AG	0.51		7.96178	10.0538
69	Wel atha	Annona glabra	AG	0.51		13.3758	32.6977
70	Wel atha	Annona glabra	AG	0.51		5.09554	3.59164
71	Wel atha	Annona glabra	AG	0.51		5.73248	4.63166
72	Wel atha	Annona glabra	AG	0.51		7.64331	8.94122
73	Wel atha	Annona glabra	AG	0.51		5.41401	4.09307
74	Wel atha	Annona glabra	AG	0.51		7.96178	10.0538
75	Wel atha	Annona glabra	AG	0.51		7.64331	8.94122
76	Wel atha	Annona glabra	AG	0.51		5.73248	4.63166
77	Wel atha	Annona glabra	AG	0.51		5.09554	3.59164
78	Wel atha	Annona glabra	AG	0.51		14.0127	36.1419
79	Wel atha	Annona glabra	AG	0.51		14.6497	39.7815
80	Wel atha	Annona glabra	AG	0.51		6.05096	5.40857
81	Wel atha	Annona glabra	AG	0.51		5.73248	4.63166
82	Wel atha	Annona glabra	AG	0.51		5.41401	4.09307
83	Wel atha	Annona glabra	AG	0.51		5.73248	4.63166
84	Wel atha	Annona glabra	AG	0.51		15.6051	46.2876
85	Wel atha	Annona glabra	AG	0.51		5.09554	3.59164
86	Wel atha	Annona glabra	AG	0.51		6.05096	5.40857
87	Wel atha	Annona glabra	AG	0.51		5.73248	4.63166
88	Wel atha	Annona glabra	AG	0.51		5.41401	4.09307
89	Wel atha	Annona glabra	AG	0.51		6.6879	6.70258
90	Wel atha	Annona glabra	AG	0.51		9.87261	16.3653
91	Wel atha	Annona glabra	AG	0.51		5.09554	3.59164
92	Wel atha	Annona glabra	AG	0.51		12.7389	28.9229
93	Wel atha	Annona glabra	AG	0.51		5.73248	4.63166
94	Wel atha	Annona glabra	AG	0.51		5.09554	3.59164
95	Wel atha	Annona glabra	AG	0.51		6.05096	5.40857
96	Wel atha	Annona glabra	AG	0.51		7.00637	7.40861
97	Wel atha	Annona glabra	AG	0.51		5.09554	3.59164
98	Wel atha	Annona glabra	AG	0.51		6.05096	5.40857
99	Wel atha	Annona glabra	AG	0.51		5.09554	3.59164
100	Wel atha	Annona glabra	AG	0.51		5.41401	4.09307
101	Wel atha	Annona glabra	AG	0.51		5.09554	3.59164
102	Wel atha	Annona glabra	AG	0.51		21.3376	94.3434
103	Wel atha	Annona glabra	AG	0.51		5.41401	4.09307
104	Wel atha	Annona glabra	AG	0.51		5.09554	3.59164
105	Wel atha	Annona glabra	AG	0.51		5.41401	4.09307
106	Wel atha	Annona glabra	AG	0.51		5.09554	3.59164
107	Wel atha	Annona glabra	AG	0.51		5.73248	4.63166
108	Wel atha	Annona glabra	AG	0.51		5.41401	4.09307
109	Wel atha	Annona glabra	AG	0.51		8.59873	11.8616
110	Wel atha	Annona glabra	AG	0.51		8.9172	12.8289
111	Wel atha	Annona glabra	AG	0.51		7.32484	8.15466
112	Wel atha	Annona glabra	AG	0.51		5.09554	3.59164
113	Wel atha	Annona glabra	AG	0.51		5.73248	4.63166
114	Wel atha	Annona glabra	AG	0.51		5.09554	3.59164
115	Wel atha	Annona glabra	AG	0.51		8.28025	10.9367
116	Wel atha	Annona glabra	AG	0.51		5.41401	4.09307
117	Wel atha	Annona glabra	AG	0.51		7.64331	8.94122
118	Wel atha	Annona glabra	AG	0.51		22.6115	108.028
119	Wel atha	Annona glabra	AG	0.51		5.09554	3.59164
120	Wel atha	Annona glabra	AG	0.51		5.41401	4.09307
121	Wel atha	Annona glabra	AG	0.51		5.73248	4.63166
122	Wel atha	Annona glabra	AG	0.51		18.4713	68.3543
123	Wel atha	Annona glabra	AG	0.51		21.0191	91.3327
124	Wel atha	Annona glabra	AG	0.51		5.73248	4.63166
125	Wel atha	Annona glabra	AG	0.51		5.41401	4.09307
126	Wel atha	Annona glabra	AG	0.51		5.09554	3.59164
127	Wel atha	Annona glabra	AG	0.51		5.09554	3.59164
128	Wel atha	Annona glabra	AG	0.51		5.41401	4.09307
129	Wel atha	Annona glabra	AG	0.51		5.09554	3.59164
130	Wel atha	Annona glabra	AG	0.51		12.7389	28.9229
						Total Biomass (kg)	1488.97

## Sheet: 1.4
Kolonnawa_Stratum 1.4
Number	Local name	Scientific name	ID	Wood Density (g/cm3)	Height(m)	DBH (cm)	Biomass (kg)
1	Wel atha	Annona glabra	AG	0.51		5.73248	4.63166
2	Wel atha	Annona glabra	AG	0.51		6.36943	6.03607
3	Wel atha	Annona glabra	AG	0.51		14.6497	39.7815
4	Wel atha	Annona glabra	AG	0.51		6.05096	5.40857
5	Wel atha	Annona glabra	AG	0.51		5.41401	4.09307
6	Wel atha	Annona glabra	AG	0.51		6.05096	5.40857
7	Wel atha	Annona glabra	AG	0.51		5.09554	3.59164
8	Wel atha	Annona glabra	AG	0.51		7.00637	7.40861
9	Wel atha	Annona glabra	AG	0.51		6.36943	6.03607
10	Wel atha	Annona glabra	AG	0.51		5.09554	3.59164
11	Wel atha	Annona glabra	AG	0.51		5.09554	3.59164
12	Wel atha	Annona glabra	AG	0.51		9.55414	15.2535
13	Wel atha	Annona glabra	AG	0.51		7.00637	7.40861
14	Wel atha	Annona glabra	AG	0.51		5.09554	3.59164
15	Wel atha	Annona glabra	AG	0.51		8.59873	11.8616
16	Wel atha	Annona glabra	AG	0.51		5.09554	3.59164
17	Wel atha	Annona glabra	AG	0.51		7.64331	8.94122
18	Wel atha	Annona glabra	AG	0.51		8.28025	10.9367
19	Wel atha	Annona glabra	AG	0.51		5.09554	3.59164
						Total Biomass (kg)	154.755

## Sheet: 1.5
Kolonnawa_Stratum 1.5
Number	Local name	Scientific name	ID	Wood Density (g/cm3)	Height(m)	DBH (cm)	Biomass (kg)
1	Wel atha	Annona glabra	AG	0.51		5.73248	4.63166
2	Wel atha	Annona glabra	AG	0.51		6.6879	6.70258
3	Wel atha	Annona glabra	AG	0.51		8.28025	10.9367
4	Wel atha	Annona glabra	AG	0.51		7.00637	7.40861
5	Wel atha	Annona glabra	AG	0.51		5.09554	3.59164
6	Wel atha	Annona glabra	AG	0.51		7.32484	8.15466
7	Wel atha	Annona glabra	AG	0.51		5.73248	4.63166
8	Wel atha	Annona glabra	AG	0.51		6.05096	5.40857
9	Wel atha	Annona glabra	AG	0.51		6.6879	6.70258
10	Wel atha	Annona glabra	AG	0.51		7.64331	8.94122
11	Wel atha	Annona glabra	AG	0.51		10.1911	17.5214
12	Wel atha	Annona glabra	AG	0.51		6.36943	6.03607
13	Wel atha	Annona glabra	AG	0.51		6.6879	6.70258
14	Wel atha	Annona glabra	AG	0.51		5.41401	4.09307
15	Wel atha	Annona glabra	AG	0.51		7.32484	8.15466
16	Wel atha	Annona glabra	AG	0.51		5.09554	3.59164
17	Wel atha	Annona glabra	AG	0.51		8.28025	10.9367
18	Wel atha	Annona glabra	AG	0.51		7.96178	10.0538
19	Wel atha	Annona glabra	AG	0.51		7.96178	10.0538
20	Wel atha	Annona glabra	AG	0.51		5.73248	4.63166
21	Wel atha	Annona glabra	AG	0.51		5.41401	4.09307
22	Wel atha	Annona glabra	AG	0.51		5.41401	4.09307
						Total Biomass (kg)	157.071

## Sheet: 1.6
Kolonnawa_Stratum 1.6
Number	Local name	Scientific name	ID	Wood Density (g/cm3)	Height(m)	DBH (cm)	Biomass (kg)
1	Wel atha	Annona glabra	AG	0.51		5.73248	4.63166
2	Wel atha	Annona glabra	AG	0.51		5.41401	4.09307
3	Wel atha	Annona glabra	AG	0.51		5.09554	3.59164
4	Wel atha	Annona glabra	AG	0.51		8.28025	10.9367
5	Wel atha	Annona glabra	AG	0.51		13.3758	32.6977
6	Wel atha	Annona glabra	AG	0.51		7.64331	8.94122
7	Wel atha	Annona glabra	AG	0.51		14.6497	39.7815
8	Wel atha	Annona glabra	AG	0.51		10.5096	18.722
9	Wel atha	Annona glabra	AG	0.51		5.09554	3.59164
10	Wel atha	Annona glabra	AG	0.51		5.41401	4.09307
11	Wel atha	Annona glabra	AG	0.51		8.59873	11.8616
12	Wel atha	Annona glabra	AG	0.51		11.465	23.0507
13	Wel atha	Annona glabra	AG	0.51		8.9172	12.8289
14	Wel atha	Annona glabra	AG	0.51		7.32484	8.15466
15	Wel atha	Annona glabra	AG	0.51		6.36943	6.03607
16	Wel atha	Annona glabra	AG	0.51		5.09554	3.59164
17	Wel atha	Annona glabra	AG	0.51		21.9745	101.583
18	Wel atha	Annona glabra	AG	0.51		21.6561	98.4432
19	Wel atha	Annona glabra	AG	0.51		20.7006	88.377
20	Wel atha	Annona glabra	AG	0.51		5.09554	3.59164
21	Wel atha	Annona glabra	AG	0.51		8.28025	10.9367
22	Wel atha	Annona glabra	AG	0.51		17.1975	57.8651
23	Wel atha	Annona glabra	AG	0.51		6.6879	6.70258
24	Wel atha	Annona glabra	AG	0.51		6.05096	5.40857
25	Wel atha	Annona glabra	AG	0.51		14.3312	37.9371
26	Wel atha	Annona glabra	AG	0.51		20.0637	82.6288
27	Wel atha	Annona glabra	AG	0.51		5.73248	4.63166
28	Wel atha	Annona glabra	AG	0.51		6.6879	6.70258
29	Wel atha	Annona glabra	AG	0.51		5.41401	4.09307
30	Wel atha	Annona glabra	AG	0.51		5.09554	3.59164
31	Wel atha	Annona glabra	AG	0.51		5.09554	3.59164
32	Wel atha	Annona glabra	AG	0.51		5.09554	3.59164
33	Wel atha	Annona glabra	AG	0.51		8.9172	12.8289
34	Wel atha	Annona glabra	AG	0.51		8.9172	12.8289
35	Wel atha	Annona glabra	AG	0.51		7.64331	8.94122
36	Wel atha	Annona glabra	AG	0.51		11.1465	21.2584
37	Wel atha	Annona glabra	AG	0.51		10.5096	18.722
38	Wel atha	Annona glabra	AG	0.51		10.1911	17.5214
39	Wel atha	Annona glabra	AG	0.51		11.465	23.0507
40	Wel atha	Annona glabra	AG	0.51		6.36943	6.03607
41	Wel atha	Annona glabra	AG	0.51		12.1019	25.8931
42	Wel atha	Annona glabra	AG	0.51		13.3758	32.6977
43	Wel atha	Annona glabra	AG	0.51		17.5159	60.1986
44	Wel atha	Annona glabra	AG	0.51		13.6943	34.3955
45	Wel atha	Annona glabra	AG	0.51		6.6879	6.70258
46	Wel atha	Annona glabra	AG	0.51		9.55414	15.2535
47	Wel atha	Annona glabra	AG	0.51		12.7389	28.9229
48	Wel atha	Annona glabra	AG	0.51		9.87261	16.3653
49	Wel atha	Annona glabra	AG	0.51		7.96178	10.0538
50	Wel atha	Annona glabra	AG	0.51		6.36943	6.03607
51	Wel atha	Annona glabra	AG	0.51		5.41401	4.09307
52	Wel atha	Annona glabra	AG	0.51		10.1911	17.5214
53	Wel atha	Annona glabra	AG	0.51		5.73248	4.63166
54	Wel atha	Annona glabra	AG	0.51		12.1019	25.8931
55	Wel atha	Annona glabra	AG	0.51		10.1911	17.5214
56	Wel atha	Annona glabra	AG	0.51		11.1465	21.2584
57	Wel atha	Annona glabra	AG	0.51		6.05096	5.40857
						Total Biomass (kg)	1170.31

## Sheet: 1.7
Kolonnawa_Stratum 1.7
Number	Local name	Scientific name	ID	Wood Density (g/cm3)	Height(m)	DBH (cm)	Biomass (kg)
1	Kaduru	Cerbera odollam	CO		5.6	11.7834	25.2699
2	Ahu	Morinda citrifolia	MC	0.54	6.7	6.6879	11.4482
3	Ahu	Morinda citrifolia	MC	0.54	5.5	5.41401	6.29092
4	Ginikuru	Alstonia macrophylla	AM	0.62	4.9	6.36943	8.8837
5	Kaduru	Cerbera odollam	CO		4.7	7.32484	8.22663
6	Kaduru	Cerbera odollam	CO		4.7	5.73248	4.61452
7	Ahu	Morinda citrifolia	MC	0.54	6.2	6.05096	8.89339
8	Ahu	Morinda citrifolia	MC	0.54	7.1	7.00637	13.1505
9	Kaduru	Cerbera odollam	CO		3.9	5.73248	4.61452
10	Kaduru	Cerbera odollam	CO		5.1	10.5096	19.2371
11	Kaduru	Cerbera odollam	CO		5.4	8.9172	13.0723
12	Wel atha	Annona glabra	AG	0.51	9.388	18.4713	68.3543
13	Wel atha	Annona glabra	AG	0.51	6.3	5.41401	4.09307
14	Welang	Pterospermum suberifolium	PS	0.58	6	10.1911	24.5615
15	Ginikuru	Alstonia macrophylla	AM	0.62	7.2	9.23567	25.5794
16	Ahu	Morinda citrifolia	MC	0.54	6.6	7.00637	12.2672
17	Ahu	Morinda citrifolia	MC	0.54	5.3	6.05096	7.65963
18	Kaduru	Cerbera odollam	CO		7.2	22.293	111.835
19	Kaduru	Cerbera odollam	CO		3.8	10.1911	17.9771
						Total Biomass (kg)	396.028

## Sheet: 3.1
Kolonnawa_Stratum 3.1
Number	Local name	Scientific name	ID	Wood Density (g/cm3)	Height(m)	DBH (cm)	Biomass (kg)
1	Bakini	Nauclea orientalis	NO	0.46	6.624	9.87261	20.4348
2	Ahu	Morinda citrifolia	MC	0.54	5.244	9.87261	19.0548
3	Ahu	Morinda citrifolia	MC	0.54	7.416	14.0127	51.3399
4	Ahu	Morinda citrifolia	MC	0.54	7.416	5.41401	8.36641
5	Ahu	Morinda citrifolia	MC	0.54	7.416	7.00637	13.7143
6	Ahu	Morinda citrifolia	MC	0.54	4.46	8.9172	13.344
7	Ahu	Morinda citrifolia	MC	0.54	6.3	14.0127	43.9327
8	Ahu	Morinda citrifolia	MC	0.54	4.6416	6.05096	6.74855
9	Ahu	Morinda citrifolia	MC	0.54	4.932	12.1019	26.3485
10	Ahu	Morinda citrifolia	MC	0.54	3.93	9.55414	13.6643
11	Madatiya	Adenanthera pavonina	AP	0.7	11.156	32.1656	473.624
12	Dawata	Carallia brachiata	CB	0.71	7.986	8.9172	13.0723
13	Dawata	Carallia brachiata	CB	0.71	10.38	14.0127	37.6799
14	Dawata	Carallia brachiata	CB	0.71	8.232	19.7452	83.7068
15	Dawata	Carallia brachiata	CB	0.71	8.584	27.3885	180.968
16	Dawata	Carallia brachiata	CB	0.71	6.63	22.293	111.835
17	Ahu	Morinda citrifolia	MC	0.54	4.6326	22.9299	83.6386
18	Wel atha	Annona glabra	AG	0.51	9.17	15.9236	48.348
19	Wel atha	Annona glabra	AG	0.51	9.17	16.5605	53.3531
20	Ahu	Morinda citrifolia	MC	0.54	3.05	8.9172	9.29263
21	Ahu	Morinda citrifolia	MC	0.54	6.3	7.96178	15.1337
22	Ahu	Morinda citrifolia	MC	0.54	5.46	7.32484	11.0927
23	Ahu	Morinda citrifolia	MC	0.54	5.82	14.6497	44.1289
24	Ahu	Morinda citrifolia	MC	0.54	4.534	23.2484	83.9734
25	Ahu	Morinda citrifolia	MC	0.54	7.038	7.00637	13.0447
26	Wel atha	Annona glabra	AG	0.51		5.73248	4.63166
27	Wel atha	Annona glabra	AG	0.51		11.465	23.0507
28	Ahu	Morinda citrifolia	MC	0.54	4.284	7.32484	8.79716
29	Ahu	Morinda citrifolia	MC	0.54	3.74	6.6879	6.57106
30	Wel atha	Annona glabra	AG	0.51	2.94	7.96178	10.0538
31	Kaduru	Cerbera odollam	CO		9.156	63.6943	1299.62
32	Madatiya	Adenanthera pavonina	AP	0.48	9.272	32.4841	282.063
33	Wel atha	Annona glabra	AG	0.51		15.2866	44.2775
34	Wel atha	Annona glabra	AG	0.51		16.242	50.4591
35	Wel atha	Annona glabra	AG	0.51		11.7834	24.4487
36	Wel atha	Annona glabra	AG	0.51		12.7389	28.9229
37	Kottan	Terminalia catappa	TC	0.52	11.25	21.0191	159.333
38	Kaduru	Cerbera odollam	CO		4.22	8.28025	11.1049
39	Wel atha	Annona glabra	AG	0.51	6.26	21.9745	101.583
40	Ehela	Cassia fistula	CF	0.74	9.06	15.6051	102.999
41	Wel atha	Annona glabra	AG	0.51		10.5096	18.722
42	Ahu	Morinda citrifolia	MC	0.54	3.84	11.465	18.8523
43	Wel atha	Annona glabra	AG	0.51	4.164	14.0127	36.1419
44	Wel atha	Annona glabra	AG	0.51		10.1911	17.5214
45	Wel atha	Annona glabra	AG	0.51		7.96178	10.0538
46	Bakini	Nauclea orientalis	NO	0.46	12.39	42.0382	581.837
47	Bakini	Nauclea orientalis	NO	0.46	7.434	20.3822	90.3812
48	Bakini	Nauclea orientalis	NO	0.46	5.196	12.4204	24.9318
49	Bakini	Nauclea orientalis	NO	0.46	9.238	32.4841	270.026
50	Bakini	Nauclea orientalis	NO	0.46	6.7	13.0573	35.2357
51	Bakini	Nauclea orientalis	NO	0.46	9.987	9.55414	28.5158
						Total Biomass (kg)	4769.97

## Sheet: 3.2
Kolonnawa_Stratum 3.2
Number	Local name	Scientific name	ID	Wood Density (g/cm3)	Height(m)	DBH (cm)	Biomass (kg)
1	Wel atha	Annona glabra	AG	0.51		20.0637	82.6288
2	Mudilla	Barringtonia asiatica	BA	0.41	5.9	46.8153	632.296
3	Wel atha	Annona glabra	AG	0.51		7.00637	7.40861
4	Wel atha	Annona glabra	AG	0.51		20.7006	88.377
5	Wel atha	Annona glabra	AG	0.51		13.3758	32.6977
6	Wel atha	Annona glabra	AG	0.51		19.4268	76.1964
7	Wel atha	Annona glabra	AG	0.51		18.1529	65.8463
8	Wel atha	Annona glabra	AG	0.51		8.59873	11.8616
9	Wel atha	Annona glabra	AG	0.51		13.6943	34.3955
10	Wel atha	Annona glabra	AG	0.51		17.8344	62.5842
11	Wel atha	Annona glabra	AG	0.51		7.00637	7.40861
12	Wel atha	Annona glabra	AG	0.51		15.2866	44.2775
13	Wel atha	Annona glabra	AG	0.51		21.6561	98.4432
14	Dawata	Carallia brachiata	CB	0.71	5.1	10.5096	19.2371
15	Dawata	Carallia brachiata	CB	0.71	4.308	13.6943	35.82
16	Dawata	Carallia brachiata	CB	0.71	11.796	24.5223	139.337
17	Kanda	Macaranga peltata	MP	0.48	5.79	12.7389	30.1
18	Kanda	Macaranga peltata	MP	0.48	8.78	17.5159	82.39
19	Kanda	Macaranga peltata	MP	0.48	5.682	9.55414	17.35
20	Wel atha	Annona glabra	AG	0.51		13.3758	32.6977
21	Wel atha	Annona glabra	AG	0.51		17.8344	62.5842
22	Wel atha	Annona glabra	AG	0.51		22.6115	108.028
23	Wel atha	Annona glabra	AG	0.51		8.28025	10.9367
24	Wel atha	Annona glabra	AG	0.51		13.6943	34.3955
26	Kanda	Macaranga peltata	MP	0.48	4.184	7.96178	9.15
25	Kanda	Macaranga peltata	MP	0.48	6.45	8.59873	15.88
27	Hiri-mara	Albizia odoratissima	AO	0.57	15	43.949	931.348
28	Wel atha	Annona glabra	AG	0.51		8.59873	11.8616
29	Wel atha	Annona glabra	AG	0.51		11.1465	21.2584
30	Wel atha	Annona glabra	AG	0.51		10.1911	17.5214
31	Wel atha	Annona glabra	AG	0.51		12.1019	25.8931
32	Hiri-mara	Albizia odoratissima	AO	0.57	11.22	46.8153	797.899
33	Kanda	Macaranga peltata	MP	0.48	2.565	15.9236	21.31
35	Madatiya	Adenanthera pavonina	AP	0.7	6.3	7.96178	19.376
						Total Biomass (kg)	3688.79

[truncated: 19 more sheets: 3.3, 3.4, 3.5, 3.6, 3.7, 2.1, 2.2, 2.3, 2.4, 2.5, 2.6, 2.7, 2.8, 2.9, 2.10, 2.11, 2.12, 2.13, 2.14]
