# Supplementary material for: Estimation of aboveground and belowground carbon stocks in urban freshwater wetlands of Sri Lanka
Source: Carbon Balance Manag. 2020 Sep 2;15:17. doi: 10.1186/s13021-020-00152-5 (PMC7469107; doi:10.1186/s13021-020-00152-5)
Supplement: Supplementary file 2 — Additional file 2. Primary data collected from Thalawathugoda wetland park. This database contains data that were used in the study - Estimation of aboveground and belowground carbon stocks in urban freshwater wetlands of Sri Lanka. The database particularly contains data obtained from Thalawathugoda wetland park which is one of the study sites included in the study. Each sheet contains data belonging to 7 fields: Local name of the species (Sinhalese name), scientific name, species ID (as assigned by the authors), wood density, height, diameter at breast height (DBH) and biomass of the tree. Wood density values used for calculating biomass were obtained mainly from [43] and [44]. [file 13021_2020_152_MOESM2_ESM.xlsx]

## Sheet: Sheet1
	This database contains data that were used in the study - Estimation of Aboveground and Belowground Carbon Stocks in Urban Freshwater Wetlands of Sri Lanka.
	This database particularly contains data obtained from the Thalawathugoda wetland park which is one of the study sites included in the study.
	The data represent primary data collected for the aforemntioned study by the authors. (with the exception of wood density)
	Each datasheet contains primary data of each plot. Stratum 1 comprised 6 plots while stratum 2 comprised 8 plots.
	Plots classified under stratum 1 are numbered from 1.1 to 1.6
	Plots classified under stratum 2 are numbered from 2.1 to 2.8
	Each sheet contains data belonging to 7 fields: Local name of the species (Sinhalese name), scientific name, species ID (as assigned by the authors), wood denisty, height, diameter at breast height (DBH) and biomass of the tree
	Wood density values used for calculating biomass were obtained mainly from Zanne et al. (2009) and Reyes et al. (1992)
	Dayathilake, D.D.T.L
	B.Sc. Environment Science (special degree)
	Department of Zoology and Environment Sciences, University of Colombo, Sri Lanka
	Address: 451, Pulluhena, Pamunugama, Sri Lanka
	Email: lushanyadayathilake@gmail.com, Mobile: (+94)713039648
	Lokupitiya, E
	Senior lecturer, Faculty of Science, University of Colombo, Sri Lanka
	(Ph.D. Graduate Degree Program in Ecology, Colorado State University, USA)
	Address: University of Colombo, PO Box 1490, Colombo 03, Sri Lanka
	Email: erandi@sci.cmb.ac.lk, Mobile: (+94)715990452
	Wijeratne V.P.I.S.
	Lecturer, Department of Geography, University of Colombo, Sri Lanka
	Address: University of Colombo, PO Box 1490, Colombo 03, Sri Lanka
	Email: wijeratnesandamali@yahoo.com, Mobile: (+94) 716969353

## Sheet: 1.1
Thalawathugoda_Stratum 1.1
Number	Local name	Scientific name	ID	Wood Density (g/cm3)	Height(m)	DBH (cm)	Biomass (kg)
1	Heen Dan	Syzygium caryophyllatum	SC3	0.7	5.1	5.41401	7.49559
2	Heen Dan	Syzygium caryophyllatum	SC3	0.7	5.1	6.6879	11.3035
3	Heen Dan	Syzygium caryophyllatum	SC3	0.7	6.3	5.09554	8.22083
4	Heen Dan	Syzygium caryophyllatum	SC3	0.7	4.8	5.41401	7.07515
5	Heen Dan	Syzygium caryophyllatum	SC3	0.7	5.4	5.73248	8.77325
6	Acacia	Acacia auriculiformis	AA	0.57	6.8	5.73248	9.6734
7	Acacia	Acacia auriculiformis	AA	0.57	5.2	14.9682	111.873
8	Heen Dan	Syzygium caryophyllatum	SC3	0.7	5.7	10.828	31.1949
9	Heen Dan	Syzygium caryophyllatum	SC3	0.7	6.4	6.6879	14.0316
10	Heen Dan	Syzygium caryophyllatum	SC3	0.7	6.4	7.64331	17.8383
11	Heen Dan	Syzygium caryophyllatum	SC3	0.7	6.4	7.64331	17.8383
12	Heen Dan	Syzygium caryophyllatum	SC3	0.7	7.5	10.1911	36.3328
13	Heen Dan	Syzygium caryophyllatum	SC3	0.7	5.3	7.32484	13.8056
14	Kanda	Macaranga peltata	MP	0.48	6.4	5.09554	5.82645
15	Acacia	Acacia auriculiformis	AA	0.57	7	5.09554	7.30076
16	Heen Dan	Syzygium caryophyllatum	SC3	0.7	5.6	9.23567	22.6021
17	Wel atha	Annona glabra	AG	0.51	4.8	7.64331	16.9021
18	Wel atha	Annona glabra	AG	0.51	6.7	6.6879	12.6703
19	Heen Dan	Syzygium caryophyllatum	SC3	0.7	5.2	5.09554	6.84797
20	Heen Dan	Syzygium caryophyllatum	SC3	0.7	7.1	7.96178	21.712
21	Heen Dan	Syzygium caryophyllatum	SC3	0.7	6.6	7.00637	15.7058
22	Heen Dan	Syzygium caryophyllatum	SC3	0.7	6	5.41401	8.7501
23	Acacia	Acacia auriculiformis	AA	0.57	7.2	7.00637	16.2672
						Total biomass (kg)	430.041

## Sheet: 1.2
Thalawathugoda_Stratum 1.2
Number	Local name	Scientific name	ID	Wood Density (g/cm3)	Height(m)	DBH (cm)	Biomass (kg)
1	Wel atha	Annona glabra	AG	0.51		10.1911	17.5214
2	Wel atha	Annona glabra	AG	0.51		5.73248	4.63166
3	Wel atha	Annona glabra	AG	0.51		5.41401	4.09307
4	Wel atha	Annona glabra	AG	0.51		5.41401	4.09307
5	Wel atha	Annona glabra	AG	0.51		5.09554	3.59164
6	Wel atha	Annona glabra	AG	0.51		5.09554	3.59164
7	Wel atha	Annona glabra	AG	0.51		5.09554	3.59164
8	Wel atha	Annona glabra	AG	0.51		7.64331	8.94122
9	Wel atha	Annona glabra	AG	0.51		5.41401	4.09307
10	Wel atha	Annona glabra	AG	0.51		6.36943	6.03607
11	Wel atha	Annona glabra	AG	0.51		7.00637	7.40861
12	Wel atha	Annona glabra	AG	0.51		5.09554	3.59164
13	Wel atha	Annona glabra	AG	0.51		5.09554	3.59164
14	Wel atha	Annona glabra	AG	0.51		5.09554	3.59164
15	Wel atha	Annona glabra	AG	0.51		5.09554	3.59164
16	Wel atha	Annona glabra	AG	0.51		6.36943	6.03607
17	Wel atha	Annona glabra	AG	0.51		5.09554	3.59164
18	Wel atha	Annona glabra	AG	0.51		5.41401	4.09307
19	Wel atha	Annona glabra	AG	0.51		7.00637	7.40861
20	Wel atha	Annona glabra	AG	0.51		6.05096	5.40857
21	Wel atha	Annona glabra	AG	0.51		5.09554	3.59164
22	Wel atha	Annona glabra	AG	0.51		7.32484	8.15466
23	Wel atha	Annona glabra	AG	0.51		5.09554	3.59164
24	Wel atha	Annona glabra	AG	0.51		7.64331	8.94122
25	Wel atha	Annona glabra	AG	0.51		5.09554	3.59164
26	Wel atha	Annona glabra	AG	0.51		7.96178	10.0538
27	Wel atha	Annona glabra	AG	0.51		8.9172	12.8289
28	Wel atha	Annona glabra	AG	0.51		5.73248	4.63166
29	Wel atha	Annona glabra	AG	0.51		5.41401	4.09307
30	Wel atha	Annona glabra	AG	0.51		7.00637	7.40861
31	Wel atha	Annona glabra	AG	0.51		5.09554	3.59164
32	Wel atha	Annona glabra	AG	0.51		8.9172	12.8289
33	Wel atha	Annona glabra	AG	0.51		5.41401	4.09307
34	Wel atha	Annona glabra	AG	0.51		6.6879	6.70258
35	Wel atha	Annona glabra	AG	0.51		6.6879	6.70258
36	Wel atha	Annona glabra	AG	0.51		6.6879	6.70258
37	Wel atha	Annona glabra	AG	0.51		5.09554	3.59164
38	Wel atha	Annona glabra	AG	0.51		6.36943	6.03607
39	Wel atha	Annona glabra	AG	0.51		5.09554	3.59164
40	Wel atha	Annona glabra	AG	0.51		5.41401	4.09307
41	Wel atha	Annona glabra	AG	0.51		5.41401	4.09307
42	Wel atha	Annona glabra	AG	0.51		8.59873	11.8616
43	Wel atha	Annona glabra	AG	0.51		5.09554	3.59164
44	Wel atha	Annona glabra	AG	0.51		5.09554	3.59164
45	Wel atha	Annona glabra	AG	0.51		5.09554	3.59164
46	Wel atha	Annona glabra	AG	0.51		5.09554	3.59164
47	Wel atha	Annona glabra	AG	0.51		6.36943	6.03607
48	Wel atha	Annona glabra	AG	0.51		5.73248	4.63166
49	Wel atha	Annona glabra	AG	0.51		6.6879	6.70258
50	Wel atha	Annona glabra	AG	0.51		6.05096	5.40857
51	Wel atha	Annona glabra	AG	0.51		5.09554	3.59164
52	Wel atha	Annona glabra	AG	0.51		5.41401	4.09307
53	Wel atha	Annona glabra	AG	0.51		6.36943	6.03607
54	Wel atha	Annona glabra	AG	0.51		8.28025	10.9367
55	Wel atha	Annona glabra	AG	0.51		5.09554	3.59164
56	Wel atha	Annona glabra	AG	0.51		8.9172	12.8289
57	Wel atha	Annona glabra	AG	0.51		5.73248	4.63166
58	Wel atha	Annona glabra	AG	0.51		6.36943	6.03607
59	Wel atha	Annona glabra	AG	0.51		6.05096	5.40857
60	Wel atha	Annona glabra	AG	0.51		8.28025	10.9367
61	Wel atha	Annona glabra	AG	0.51		5.73248	4.63166
62	Wel atha	Annona glabra	AG	0.51		14.3312	37.9371
63	Wel atha	Annona glabra	AG	0.51		5.09554	3.59164
64	Wel atha	Annona glabra	AG	0.51		17.5159	60.1986
65	Wel atha	Annona glabra	AG	0.51		5.73248	4.63166
66	Wel atha	Annona glabra	AG	0.51		6.36943	6.03607
67	Wel atha	Annona glabra	AG	0.51		5.41401	4.09307
68	Wel atha	Annona glabra	AG	0.51		5.73248	4.63166
69	Wel atha	Annona glabra	AG	0.51		10.828	19.9675
70	Wel atha	Annona glabra	AG	0.51		5.41401	4.09307
71	Wel atha	Annona glabra	AG	0.51		5.09554	3.59164
72	Wel atha	Annona glabra	AG	0.51		5.41401	4.09307
						Total biomass (kg)	512.006

## Sheet: 1.3
Thalawathugoda_Stratum 1.3
Number	Local name	Scientific name	ID	Wood Density (g/cm3)	Height(m)	DBH (cm)	Biomass (kg)
1	Kubuk	Terminalia arjuna	TA	0.94	3.425	9.55414	20.3489
2	Karada	Pongamia pinnata	PP	0.579	1.95	7.00637	4.10566
3	Heen Dan	Syzygium caryophyllatum	SC3	0.7	3.726	6.36943	7.69055
4	Mango	Mangifera indica	MI	0.55	2	6.6879	3.68447
5	Bulu	Terminalia bellirica	TB	0.72	4.32	28.9809	161.449
6	Heen Dan	Syzygium caryophyllatum	SC3	0.7	3.9	7.64331	11.1306
7	Bulu	Terminalia bellirica	TB	0.72	5.028	7.00637	12.4559
8	Mango	Mangifera indica	MI	0.55	3.991	6.6879	7.11183
9	Heen Dan	Syzygium caryophyllatum	SC3	0.7	3.489	15.9236	40.8419
10	Heen Dan	Syzygium caryophyllatum	SC3	0.7	2.886	7.00637	7.15416
11	Heen Dan	Syzygium caryophyllatum	SC3	0.7	2.592	15.2866	28.5731
12	Heen Dan	Syzygium caryophyllatum	SC3	0.7	2.466	10.1911	12.618
13	Mango	Mangifera indica	MI	0.55	2.634	9.55414	9.48587
14	Madatiya	Adenanthera pavonina	AP	0.7	8.738	12.7389	63.8084
15	Dawata	Carallia brachiata	CB	0.71	3.768	8.28025	20.6029
16	Dawata	Carallia brachiata	CB	0.71	3.768	5.41401	7.5451
17	Bulu	Terminalia bellirica	TB	0.72	3.32	5.09554	4.5884
18	Karada	Pongamia pinnata	PP	0.579	4.255	10.5096	18.7018
19	Karada	Pongamia pinnata	PP	0.579	4.255	13.6943	31.0386
						Total biomass (kg)	472.935

## Sheet: 1.4
Thalawathugoda_Stratum 1.4
Number	Local name	Scientific name	ID	Wood Density (g/cm3)	Height(m)	DBH (cm)	Biomass (kg)
1	Heen Dan	Syzygium caryophyllatum	SC3	0.7	4.2	6.6879	9.39554
2	Heen Dan	Syzygium caryophyllatum	SC3	0.7	4.1	5.41401	6.08906
3	Heen Dan	Syzygium caryophyllatum	SC3	0.7	4.7	8.28025	15.7236
4	Wel atha	Annona glabra	AG	0.51	4.5	9.87261	16.3653
5	Wel atha	Annona glabra	AG	0.51	5.2	5.41401	4.09307
6	Wel atha	Annona glabra	AG	0.51	5.5	5.41401	4.09307
7	Wel atha	Annona glabra	AG	0.51	5.5	5.73248	4.63166
8	Heen Dan	Syzygium caryophyllatum	SC3	0.7	3.6	5.09554	4.82497
9	Wel atha	Annona glabra	AG	0.51	4.1	5.09554	3.59164
10	Wel atha	Annona glabra	AG	0.51	4.1	6.36943	6.03607
11	Wel atha	Annona glabra	AG	0.51	4.1	6.05096	5.40857
12	Wel atha	Annona glabra	AG	0.51	4.1	5.09554	3.59164
13	Heen Dan	Syzygium caryophyllatum	SC3	0.7	5	10.5096	26.0975
14	Heen Dan	Syzygium caryophyllatum	SC3	0.7	4.16	5.09554	5.53712
15	Heen Dan	Syzygium caryophyllatum	SC3	0.7	3.5	5.09554	4.69727
16	Heen Dan	Syzygium caryophyllatum	SC3	0.7	4.2	5.73248	6.9061
17	Heen Dan	Syzygium caryophyllatum	SC3	0.7	4.5	5.09554	5.96723
						Total biomass (kg)	133.049

## Sheet: 1.5
Thalawathugoda_Stratum 1.5
Number	Local name	Scientific name	ID	Wood Density (g/cm3)	Height(m)	DBH (cm)	Biomass (kg)
1	Heen Dan	Syzygium caryophyllatum	SC3	0.7	4.5	5.09554	5.96723
2	Heen Dan	Syzygium caryophyllatum	SC3	0.7	6.78	11.1465	38.7701
4	Kaduru	Cerbera odollam	CO		4.7	5.41401	7.5451
5	Heen Dan	Syzygium caryophyllatum	SC3	0.7	3	5.09554	4.056
6	Heen Dan	Syzygium caryophyllatum	SC3	0.7	3	5.09554	4.056
7	Heen Dan	Syzygium caryophyllatum	SC3	0.7	5.85	8.28025	19.3671
8	Heen Dan	Syzygium caryophyllatum	SC3	0.7	5.24	5.73248	8.52555
9	Attonia	Alstonia macrophylla	AM	0.62	3.8	5.09554	4.5255
11	Heen Dan	Syzygium caryophyllatum	SC3	0.7	5.44	10.1911	26.761
12	Heen Dan	Syzygium caryophyllatum	SC3	0.7	4.3	5.09554	5.71442
15	Heen Dan	Syzygium caryophyllatum	SC3	0.7	3.5	5.41401	5.23744
16	Wel atha	Annona glabra	AG	0.51	4.8	7.64331	16.9021
17	Heen Dan	Syzygium caryophyllatum	SC3	0.7	3.7	5.41401	5.52204
18	Wel atha	Annona glabra	AG	0.51	4.2	6.6879	12.6703
19	Wel atha	Annona glabra	AG	0.51	4.34	6.36943	11.4103
20	Wel atha	Annona glabra	AG	0.51	4.34	5.73248	8.7555
21	Heen Dan	Syzygium caryophyllatum	SC3	0.7	6.3	12.4204	44.6407
22	Heen Dan	Syzygium caryophyllatum	SC3	0.7	4.2	5.41401	6.23039
23	Heen Dan	Syzygium caryophyllatum	SC3	0.7	4.9	5.41401	7.21543
24	Kanda	Macaranga peltata	MP	0.48	4.3	5.09554	3.98977
25	Heen Dan	Syzygium caryophyllatum	SC3	0.7	2.9	5.09554	3.92716
26	Heen Dan	Syzygium caryophyllatum	SC3	0.7	3.53	6.6879	7.9626
27	Heen Dan	Syzygium caryophyllatum	SC3	0.7	3.3	5.41401	4.95207
28	Heen Dan	Syzygium caryophyllatum	SC3	0.7	3.43	5.09554	4.60777
29	Heen Dan	Syzygium caryophyllatum	SC3	0.7	4.58	10.5096	24.0058
30	Heen Dan	Syzygium caryophyllatum	SC3	0.7	3.1	5.41401	4.66587
						Total biomass (kg)	297.983

## Sheet: 1.6
Thalawathugoda_Stratum 1.6
Number	Local name	Scientific name	ID	Wood Density (g/cm3)	Height(m)	DBH (cm)	Biomass (kg)
1	Kanda	Macaranga peltata	MP	0.48	6.54	11.1465	26.1558
2	Kanda	Macaranga peltata	MP	0.48	6.54	14.0127	40.6951
3	Kanda	Macaranga peltata	MP	0.48	7.56	17.8344	73.8059
4	Kanda	Macaranga peltata	MP	0.48	5.496	20.3822	70.6798
5	Kubuk	Terminalia arjuna	TA	0.94	4.122	7.64331	15.5283
6	Gaduba	Trema Oreintalis	TO	0.31	11.2	29.2994	182.821
7	Gaduba	Trema Oreintalis	TO	0.31	9.9	30.5732	176.568
8	Kubuk	Terminalia arjuna	TA	0.94	4.7	10.5096	32.5778
9	Gaduba	Trema Oreintalis	TO	0.31	10.896	8.59873	17.2566
10	Gaduba	Trema Oreintalis	TO	0.31	14.1	42.6752	466.372
11	Gaduba	Trema Oreintalis	TO	0.31	8	27.0701	114.374
						Total biomass (kg)	1216.83

## Sheet: 2.1
Thalawathugoda_Stratum 2.1
Number	Local name	Scientific name	ID	Wood Density (g/cm3)	Height(m)	DBH (cm)	Biomass (kg)
1	Kanda	Macaranga peltata	MP	0.48	2.678	10.828	10.6166
2	Gaduba	Trema Oreintalis	TO	0.31	10.572	10.5096	24.5096
3	Gaduba	Trema Oreintalis	TO	0.31	10.572	20.7006	89.2724
4	Gaduba	Trema Oreintalis	TO	0.31	5.241	10.828	13.2574
5	Gaduba	Trema Oreintalis	TO	0.31	5.241	14.6497	23.5397
6	Gaduba	Trema Oreintalis	TO	0.31	5.241	21.6561	50.068
7	Gaduba	Trema Oreintalis	TO	0.31	5.588	9.87261	11.9463
8	Gaduba	Trema Oreintalis	TO	0.31	11.746	23.8854	129.829
9	Gaduba	Trema Oreintalis	TO	0.31	9.486	17.1975	56.6177
10	Kanda	Macaranga peltata	MP	0.48	9.18	17.1975	83.1805
11	Gaduba	Trema Oreintalis	TO	0.31	12.7	31.2102	232.257
12	Gaduba	Trema Oreintalis	TO	0.31	5.478	7.32484	6.56203
13	Gaduba	Trema Oreintalis	TO	0.31	7.548	15.2866	36.439
14	Kanda	Macaranga peltata	MP	0.48	7.404	19.4268	85.199
15	Gaduba	Trema Oreintalis	TO	0.31	8.884	21.0191	77.7271
16	Gaduba	Trema Oreintalis	TO	0.31	6.01	7.96178	8.52998
17	Kanda	Macaranga peltata	MP	0.48	6.26	26.1146	127.823
18	Kanda	Macaranga peltata	MP	0.48	7.012	8.28025	16.0638
19	Kanda	Macaranga peltata	MP	0.48	9.852	18.4713	102.191
20	Gaduba	Trema Oreintalis	TO	0.31	4.8	8.59873	7.90307
21	Kanda	Macaranga peltata	MP	0.48	8.224	14.0127	50.5929
22	Gaduba	Trema Oreintalis	TO	0.31	5.676	10.828	14.3154
23	Gaduba	Trema Oreintalis	TO	0.31	8.952	16.879	51.7812
24	Gaduba	Trema Oreintalis	TO	0.31	7.99	13.6943	31.1627
25	Kanda	Macaranga peltata	MP	0.48	6.48	11.7834	29.1297
26	Gaduba	Trema Oreintalis	TO	0.31	6.8	10.5096	16.1038
27	Gaduba	Trema Oreintalis	TO	0.31	5.5	10.828	13.8831
28	Gaduba	Trema Oreintalis	TO	0.31	9.628	21.9745	91.7441
29	Attonia	Alstonia macrophylla	AM	0.62	9.456	13.3758	67.8894
30	Gaduba	Trema Oreintalis	TO	0.31	5.308	9.87261	11.3758
						Total biomass (kg)	1571.51

## Sheet: 2.2
Thalawathugoda_Stratum 2.2
Number	Local name	Scientific name	ID	Wood Density (g/cm3)	Height(m)	DBH (cm)	Biomass (kg)
1	Gaduba	Trema Oreintalis	TO	0.31	6.9	21.0191	61.1288
2	Kanda	Macaranga peltata	MP	0.48	3.996	28.3439	97.3478
3	Kanda	Macaranga peltata	MP	0.48	5.98	15.9236	47.6188
4	Gaduba	Trema Oreintalis	TO	0.31	6.46	27.707	97.2794
5	Gaduba	Trema Oreintalis	TO	0.31	3.5	18.1529	24.3894
6	Gaduba	Trema Oreintalis	TO	0.31	4.636	24.5223	56.1882
7	Kanda	Macaranga peltata	MP	0.48	5.6	36.6242	218.867
8	Kanda	Macaranga peltata	MP	0.48	5.01	24.5223	91.6592
9	Gaduba	Trema Oreintalis	TO	0.31	4.65	16.879	27.7585
10	Gaduba	Trema Oreintalis	TO	0.31	5.74	17.8344	37.4451
11	Gaduba	Trema Oreintalis	TO	0.31	7.008	8.9172	12.0996
12	Gaduba	Trema Oreintalis	TO	0.31	8.034	9.87261	16.8662
13	Gaduba	Trema Oreintalis	TO	0.31	7.1	8.9172	12.2475
14	Gaduba	Trema Oreintalis	TO	0.31	7.53	10.5096	17.7458
15	Kanda	Macaranga peltata	MP	0.48	7.98	39.172	349.465
16	Gaduba	Trema Oreintalis	TO	0.31	6.54	9.55414	13.0825
17	Kanda	Macaranga peltata	MP	0.48	6.754	14.6497	45.4275
18	Kanda	Macaranga peltata	MP	0.48	6.7	10.828	25.4041
19	Gaduba	Trema Oreintalis	TO	0.31	8.52	16.242	45.5852
20	Gaduba	Trema Oreintalis	TO	0.31	6.06	28.6624	97.9309
21	Gaduba	Trema Oreintalis	TO	0.31	8.5	25.7962	110.342
22	Gaduba	Trema Oreintalis	TO	0.31	8.78	12.1019	26.9098
23	Gaduba	Trema Oreintalis	TO	0.31	6.3	15.2866	30.6703
24	Kanda	Macaranga peltata	MP	0.48	5.4	5.73248	6.12542
25	Kanda	Macaranga peltata	MP	0.48	7.22	6.36943	10.0705
26	Kanda	Macaranga peltata	MP	0.48	6.5	14.3312	42.1251
27	Gaduba	Trema Oreintalis	TO	0.31	5.892	20.0637	48.3693
						Total biomass (kg)	1670.15

## Sheet: 2.3
Thalawathugoda_Stratum 2.3
Number	Local name	Scientific name	ID	Wood Density (g/cm3)	Height(m)	DBH (cm)	Biomass (kg)
1	Wel atha	Annona glabra	AG	0.51	3.11	8.59873	11.8616
2	Ginikuru	Alstonia macrophylla	AM	0.62	5.2	10.1911	22.8379
3	Kanda	Macaranga peltata	MP	0.48	5.45	16.242	45.171
4	Kanda	Macaranga peltata	MP	0.48	5	15.9236	40.1571
5	Wel atha	Annona glabra	AG	0.51	3.12	5.09554	3.59164
6	Wel atha	Annona glabra	AG	0.51	2.33	6.36943	6.03607
7	Ginikuru	Alstonia macrophylla	AM	0.62	4.2	7.64331	10.6409
8	Kanda	Macaranga peltata	MP	0.48	5.61	14.3312	36.614
9	Kanda	Macaranga peltata	MP	0.48	5.78	10.828	22.071
10	Kanda	Macaranga peltata	MP	0.48	5.48	16.5605	47.5667
11	Wel atha	Annona glabra	AG	0.51	4.3	9.23567	13.8391
12	Wel atha	Annona glabra	AG	0.51	5.2	17.8344	62.5842
13	Wel atha	Annona glabra	AG	0.51	5.37	15.2866	44.2775
14	Ginikuru	Alstonia macrophylla	AM	0.62	2.4	5.09554	2.92169
15	Wel atha	Annona glabra	AG	0.51	3.49	21.0191	91.3327
16	Wel atha	Annona glabra	AG	0.51	5	6.05096	5.40857
17	Wel atha	Annona glabra	AG	0.51	5.06	10.1911	17.5214
18	Wel atha	Annona glabra	AG	0.51	4.6	6.05096	5.40857
19	Wel atha	Annona glabra	AG	0.51	6	5.73248	4.63166
20	Wel atha	Annona glabra	AG	0.51	4.74	5.09554	3.59164
21	Wel atha	Annona glabra	AG	0.51	4.1	5.41401	4.09307
22	Wel atha	Annona glabra	AG	0.51	4	5.09554	3.59164
23	Wel atha	Annona glabra	AG	0.51	4.5	5.41401	4.09307
24	Wel atha	Annona glabra	AG	0.51	5	5.73248	4.63166
25	Wel atha	Annona glabra	AG	0.51	5.35	15.6051	46.2876
26	Wel atha	Annona glabra	AG	0.51	5.29	5.41401	4.09307
27	Wel atha	Annona glabra	AG	0.51	4.87	7.00637	7.40861
28	Wel atha	Annona glabra	AG	0.51	4.7	6.6879	6.70258
29	Wel atha	Annona glabra	AG	0.51	4.7	12.1019	25.8931
30	Ginikuru	Alstonia macrophylla	AM	0.62	5.91	5.41401	7.6838
31	Wel atha	Annona glabra	AG	0.51	4.5	17.5159	60.1986
32	Wel atha	Annona glabra	AG	0.51	5.18	5.41401	4.09307
33	Wel atha	Annona glabra	AG	0.51	6.8	5.73248	4.63166
34	Wel atha	Annona glabra	AG	0.51	4.05	10.5096	18.722
35	Wel atha	Annona glabra	AG	0.51	4.4	5.41401	4.09307
36	Wel atha	Annona glabra	AG	0.51	5.44	8.28025	10.9367
37	Wel atha	Annona glabra	AG	0.51	5.62	6.05096	5.40857
38	Wel atha	Annona glabra	AG	0.51	5.32	10.828	19.9675
39	Wel atha	Annona glabra	AG	0.51	5	7.64331	8.94122
40	Wel atha	Annona glabra	AG	0.51	5.1	16.879	55.5833
41	Wel atha	Annona glabra	AG	0.51	4.04	8.9172	12.8289
42	Wel atha	Annona glabra	AG	0.51	4.32	19.4268	76.1964
43	Wel atha	Annona glabra	AG	0.51	4	16.242	50.4591
44	Wel atha	Annona glabra	AG	0.51	5.03	5.09554	3.59164
45	Wel atha	Annona glabra	AG	0.51	5.3	16.5605	53.3531
46	Wel atha	Annona glabra	AG	0.51	4.86	7.96178	10.0538
47	Wel atha	Annona glabra	AG	0.51	5	5.09554	3.59164
48	Wel atha	Annona glabra	AG	0.51	4.34	6.36943	6.03607
49	Wel atha	Annona glabra	AG	0.51	5.21	5.41401	4.09307
50	Wel atha	Annona glabra	AG	0.51	4.4	5.09554	3.59164
51	Wel atha	Annona glabra	AG	0.51	5	7.00637	7.40861
52	Wel atha	Annona glabra	AG	0.51	6.1	12.7389	28.9229
53	Wel atha	Annona glabra	AG	0.51	5.06	8.9172	12.8289
54	Wel atha	Annona glabra	AG	0.51	5.71	18.4713	68.3543
55	Wel atha	Annona glabra	AG	0.51	4.05	5.09554	3.59164
56	Wel atha	Annona glabra	AG	0.51	5.42	5.09554	3.59164
57	Wel atha	Annona glabra	AG	0.51	4.36	6.36943	6.03607
58	Wel atha	Annona glabra	AG	0.51	5.25	5.41401	4.09307
59	Wel atha	Annona glabra	AG	0.51	4.07	8.59873	11.8616
60	Wel atha	Annona glabra	AG	0.51	4.42	5.73248	4.63166
61	Wel atha	Annona glabra	AG	0.51	5.43	8.59873	11.8616
62	Wel atha	Annona glabra	AG	0.51	5.69	7.32484	8.15466
63	Wel atha	Annona glabra	AG	0.51	5.34	11.7834	24.4487
64	Wel atha	Annona glabra	AG	0.51	3.83	8.9172	12.8289
65	Wel atha	Annona glabra	AG	0.51	5.1	17.1975	57.8651
66	Wel atha	Annona glabra	AG	0.51	3	13.3758	32.6977
67	Wel atha	Annona glabra	AG	0.51	4.7	8.9172	12.8289
68	Wel atha	Annona glabra	AG	0.51	4.36	16.242	50.4591
69	Wel atha	Annona glabra	AG	0.51	5.19	6.05096	5.40857
70	Wel atha	Annona glabra	AG	0.51	4.49	17.1975	57.8651
71	Wel atha	Annona glabra	AG	0.51	4.86	7.96178	10.0538
72	Wel atha	Annona glabra	AG	0.51	4.93	5.09554	3.59164
73	Wel atha	Annona glabra	AG	0.51	4.24	6.6879	6.70258
74	Wel atha	Annona glabra	AG	0.51	5.21	5.73248	4.63166
75	Wel atha	Annona glabra	AG	0.51	4.23	5.09554	3.59164
76	Wel atha	Annona glabra	AG	0.51	5	7.32484	8.15466
77	Wel atha	Annona glabra	AG	0.51	5.92	13.0573	31.048
78	Wel atha	Annona glabra	AG	0.51	5	8.28025	10.9367
79	Wel atha	Annona glabra	AG	0.51	5.46	12.7389	28.9229
80	Wel atha	Annona glabra	AG	0.51	5.13	19.1083	73.529
81	Wel atha	Annona glabra	AG	0.51	5.09	16.879	55.5833
82	Wel atha	Annona glabra	AG	0.51	5.81	12.7389	28.9229
83	Wel atha	Annona glabra	AG	0.51	4.67	10.1911	17.5214
84	Wel atha	Annona glabra	AG	0.51	5.46	16.242	50.4591
85	Wel atha	Annona glabra	AG	0.51	5.3	13.6943	34.3955
86	Wel atha	Annona glabra	AG	0.51	3.51	21.3376	94.3434
87	Wel atha	Annona glabra	AG	0.51	5.17	6.6879	6.70258
88	Wel atha	Annona glabra	AG	0.51	5.02	7.96178	10.0538
89	Wel atha	Annona glabra	AG	0.51	5.91	15.6051	46.2876
90	Wel atha	Annona glabra	AG	0.51	4.14	7.96178	10.0538
91	Wel atha	Annona glabra	AG	0.51	4.27	6.05096	5.40857
92	Wel atha	Annona glabra	AG	0.51	4.7	17.1975	57.8651
93	Wel atha	Annona glabra	AG	0.51	3.13	5.73248	4.63166
94	Wel atha	Annona glabra	AG	0.51	2.36	5.41401	4.09307
95	Wel atha	Annona glabra	AG	0.51	4.37	8.28025	10.9367
96	Wel atha	Annona glabra	AG	0.51	5.81	13.6943	34.3955
97	Wel atha	Annona glabra	AG	0.51	5.66	9.87261	16.3653
98	Wel atha	Annona glabra	AG	0.51	5.29	18.4713	68.3543
99	Wel atha	Annona glabra	AG	0.51	5.02	8.59873	11.8616
100	Wel atha	Annona glabra	AG	0.51	5.82	14.0127	36.1419
101	Wel atha	Annona glabra	AG	0.51	4.2	8.59873	11.8616
102	Wel atha	Annona glabra	AG	0.51	4	5.09554	3.59164
103	Wel atha	Annona glabra	AG	0.51	4.45	10.5096	18.722
104	Wel atha	Annona glabra	AG	0.51	4.73	9.55414	15.2535
105	Wel atha	Annona glabra	AG	0.51	4.91	5.73248	4.63166
106	Wel atha	Annona glabra	AG	0.51	5.44	9.23567	13.8391
107	Wel atha	Annona glabra	AG	0.51	4.99	5.09554	3.59164
108	Wel atha	Annona glabra	AG	0.51	5.37	10.5096	18.722
109	Wel atha	Annona glabra	AG	0.51	5	7.64331	8.94122
110	Wel atha	Annona glabra	AG	0.51	5.21	16.879	55.5833
111	Wel atha	Annona glabra	AG	0.51	4.09	8.9172	12.8289
112	Wel atha	Annona glabra	AG	0.51	4.86	12.7389	28.9229
113	Wel atha	Annona glabra	AG	0.51	3.98	7.00637	7.40861
114	Wel atha	Annona glabra	AG	0.51	4.12	9.23567	13.8391
115	Wel atha	Annona glabra	AG	0.51	5.22	17.5159	60.1986
116	Wel atha	Annona glabra	AG	0.51	5.37	15.2866	44.2775
117	Wel atha	Annona glabra	AG	0.51	4.3	9.23567	13.8391
118	Wel atha	Annona glabra	AG	0.51	5	17.8344	62.5842
119	Wel atha	Annona glabra	AG	0.51	4.61	9.55414	15.2535
120	Wel atha	Annona glabra	AG	0.51	5.31	12.4204	27.3844
121	Wel atha	Annona glabra	AG	0.51	5.78	6.6879	6.70258
122	Wel atha	Annona glabra	AG	0.51	5.42	5.09554	3.59164
123	Wel atha	Annona glabra	AG	0.51	5.05	5.41401	4.09307
124	Wel atha	Annona glabra	AG	0.51	5.19	16.5605	53.3531
125	Wel atha	Annona glabra	AG	0.51	4.44	9.87261	16.3653
126	Wel atha	Annona glabra	AG	0.51	5.56	17.5159	60.1986
127	Wel atha	Annona glabra	AG	0.51	4.92	14.6497	39.7815
128	Wel atha	Annona glabra	AG	0.51	2.09	5.09554	3.59164
129	Wel atha	Annona glabra	AG	0.51	4.1	19.4268	76.1964
130	Wel atha	Annona glabra	AG	0.51	3.63	6.05096	5.40857
131	Wel atha	Annona glabra	AG	0.51	5.02	7.32484	8.15466
132	Wel atha	Annona glabra	AG	0.51	5.12	13.3758	32.6977
133	Wel atha	Annona glabra	AG	0.51	4.75	8.59873	11.8616
134	Wel atha	Annona glabra	AG	0.51	4	5.73248	4.63166
135	Wel atha	Annona glabra	AG	0.51	5.36	9.55414	15.2535
136	Wel atha	Annona glabra	AG	0.51	5.41	15.2866	44.2775
137	Wel atha	Annona glabra	AG	0.51	4.05	5.73248	4.63166
138	Wel atha	Annona glabra	AG	0.51	5.29	9.55414	15.2535
139	Wel atha	Annona glabra	AG	0.51	5.87	9.23567	13.8391
140	Wel atha	Annona glabra	AG	0.51	4.08	5.73248	4.63166
141	Wel atha	Annona glabra	AG	0.51	4	5.09554	3.59164
142	Wel atha	Annona glabra	AG	0.51	3.11	21.0191	91.3327
143	Wel atha	Annona glabra	AG	0.51	5.17	6.36943	6.03607
144	Wel atha	Annona glabra	AG	0.51	5.02	7.64331	8.94122
145	Wel atha	Annona glabra	AG	0.51	5.82	15.6051	46.2876
146	Wel atha	Annona glabra	AG	0.51	5.68	14.3312	37.9371
147	Wel atha	Annona glabra	AG	0.51	5.89	10.828	19.9675
148	Wel atha	Annona glabra	AG	0.51	4.25	11.465	23.0507
149	Wel atha	Annona glabra	AG	0.51	4.44	20.0637	82.6288
150	Wel atha	Annona glabra	AG	0.51	4.55	5.09554	3.59164
151	Wel atha	Annona glabra	AG	0.51	4.48	10.5096	18.722
152	Wel atha	Annona glabra	AG	0.51	4.76	13.6943	34.3955
153	Wel atha	Annona glabra	AG	0.51	5	6.6879	6.70258
154	Acacia	Acacia auriculiformis	AA	0.57	9.5	48.0892	2133.25
155	Wel atha	Annona glabra	AG	0.51	3.11	9.23567	13.8391
156	Wel atha	Annona glabra	AG	0.51	4.9	9.87261	16.3653
						Total biomass (kg)	5652.63

[truncated: 5 more sheets: 2.4, 2.5, 2.6, 2.7, 2.8]
